# Supplementary material for: Chemical Synthesis of TFF3 Reveals Novel Mechanistic Insights and a Gut-Stable Metabolite
Source: J Med Chem. 2021 Jun 18;64(13):9484–95. doi: 10.1021/acs.jmedchem.1c00767 (PMC8273887; doi:10.1021/acs.jmedchem.1c00767)
Supplement: Supplementary file 2 — jm1c00767_si_002.csv [file jm1c00767_si_002.csv]

Compound	Smile
TFF3(C57Acm)	[H]N[C@@H](CCC(O)=O)C(N[C@@H](CCC(O)=O)C(N[C@H](C(N[C@@H](C(C)C)C(NCC(N[C@@H](CC(C)C)C(N[C@@H](CO)C(N[C@H](C(N[C@@H](CC(N)=O)C(N[C@@H](CCC(N)=O)C(N[C@H](C(N[C@H](C(N[C@@H](C(C)C)C(N1CCC[C@H]1C(N[C@H](C(N[C@@H](CCCCN)C(N[C@H](C(N[C@@H](CCCNC(N)=N)C(N[C@@H](C(C)C)C(N[C@H](C(N[C@H](C(NCC(N[C@H](C(N2CCC[C@H]2C(N[C@H](C(N[C@@H](C(C)C)C(N[C@]([C@@H](C)O)([H])C(N3CCC[C@H]3C(N[C@@H](CCCCN)C(N[C@@H](CCC(O…
TFF3 homodimer	[H]N[C@@H](CCC(O)=O)C(N[C@@H](CCC(O)=O)C(N[C@H](C(N[C@@H](C(C)C)C(NCC(N[C@@H](CC(C)C)C(N[C@@H](CO)C(N[C@H](C(N[C@@H](CC(N)=O)C(N[C@@H](CCC(N)=O)C(N[C@H](C(N[C@H](C(N[C@@H](C(C)C)C(N1CCC[C@H]1C(N[C@H](C(N[C@@H](CCCCN)C(N[C@H](C(N[C@@H](CCCNC(N)=N)C(N[C@@H](C(C)C)C(N[C@H](C(N[C@H](C(NCC(N[C@H](C(N2CCC[C@H]2C(N[C@H](C(N[C@@H](C(C)C)C(N[C@]([C@@H](C)O)([H])C(N3CCC[C@H]3C(N[C@@H](CCCCN)C(N[C@@H](CCC(O…
TFF310-50	[H]N(C(C)=O)[C@@H](CCC(N)=O)C(N[C@H](C(N[C@H](C(N[C@@H](C(C)C)C(N1CCC[C@H]1C(N[C@H](C(N[C@@H](CCCCN)C(N[C@H](C(N[C@@H](CCCNC(N)=N)C(O)=O)=O)CC(O)=O)=O)=O)C)=O)=O)=O)C)=O)CSSC[C@H](NC([C@@H](N)CSSC[C@H](NC([C@@H](NC([C@H](C(C)C)N)=O)CC(O)=O)=O)C(NCC(N[C@H](C(N2CCC[C@H]2C(N[C@H](C(N[C@@H](C(C)C)C(N[C@]([C@@H](C)O)([H])C(N3CCC[C@H]3C(N[C@@H](CCCCN)C(N[C@@H](CCC(O)=O)C(N[C@H](C(N[C@@H](CC(N)=O)C(N[C@…
TFF37-54	[H]N[C@@H](CO)C(N[C@H](C(N[C@@H](CC(N)=O)C(N[C@@H](CCC(N)=O)C(N[C@H](C(N[C@H](C(N[C@@H](C(C)C)C(N1CCC[C@H]1C(N[C@H](C(N[C@@H](CCCCN)C(N[C@H](C(N[C@@H](CCCNC(N)=N)C(N[C@@H](C(C)C)C(N[C@H](C(N[C@H](C(NCC(N[C@H](C(N2CCC[C@H]2C(N[C@H](C(N[C@@H](C(C)C)C(N[C@]([C@@H](C)O)([H])C(N3CCC[C@H]3C(N[C@@H](CCCCN)C(N[C@@H](CCC(O)=O)C(N[C@H](C(N[C@@H](CC(N)=O)C(N[C@@H](CC(N)=O)C(N[C@@H](CCCNC(N)=N)C(NCC4=O)=O)=O…
